# Supplementary material for: Dysregulated Expression of Three Genes in Colorectal Cancer Stratifies Patients into Three Risk Groups
Source: Cancers (Basel). 2022 Aug 23;14(17):4076. doi: 10.3390/cancers14174076 (PMC9454483; doi:10.3390/cancers14174076)
Supplement: Supplementary file 1 [file cancers-14-04076-s001.zip]

Archive with 1 entries (1 files):
- cancers-1836145-supplementary.pdf
